# Supplementary material for: Absolute Quantitation of Serum Antibody Reactivity Using the Richards Growth Model for Antigen Microspot Titration
Source: Sensors (Basel). 2022 May 23;22(10):3962. doi: 10.3390/s22103962 (PMC9147899; doi:10.3390/s22103962)
Supplement: Supplementary file 1 [file sensors-22-03962-s001.zip]

Archive with 3 entries (3 files):
- supplementary_figureS1_proof.pdf
- supplementary_textS2.pdf
- supplementary_text_S1.pdf
